# Supplementary material for: Genomic-based biosurveillance for avian influenza: whole genome sequencing from wild mallards sampled during autumn migration in 2022–2023 reveals a high co-infection rate on migration stopover site in Georgia
Source: Front Microbiol. 2026 Jan 28;17:1735728. doi: 10.3389/fmicb.2026.1735728 (PMC12891182; doi:10.3389/fmicb.2026.1735728)
Supplement: Supplementary file 1 [file Table_1.xlsx]

## Sheet: Sheet 1
Isolate_Id	HA Segment_Id	NA Segment_Id	Isolate_Name	Location	Host	Isolate_Submitter	Submitting_Lab	Authors	Originating_Lab	Collection_Date	Update_Date	Submission_Date
EPI_ISL_20144701	EPI4637956|AZDN0040CL_H6N1/Anas_platyrhynchos/Republic_of_Georgia/_HA_segment/2023	EPI4637972|AZDN0040CL_H6N1/Anas_platyrhynchos/Republic_of_Georgia/_HA_segment/2023	AZDN0040CL_H6N1/Anas_platyrhynchos/Republic_of_Georgia/_HA_segment/2023	Asia / Georgia / Ninotsmindis Raioni	Anas platyrhynchos	Giorgi Tomashvili	National Center for Disease Control and Public Health (NCDC)	Ana Papkiauri, Lela Urushadze, Tea Tevdoradze, Ketevan Sidamonidze, Giorgi Tomashvili, Mari Gavashelidze, Levan Ninua, Ivane Daraselia, Sopio Kiknavelidze, Nika Melikishvili, Bin Hu, Kaetlyn Gibson, Martha Dix, Valerie Li, Jeanne Fair, Jennifer Owen, Zurab Javakhishvili	Ilia State University	2023-10-09	2025-08-28	2025-08-28
EPI_ISL_20144715		EPI4637982|AZDN00129_H4N6_Anas platyrhynchos_Republic_of_Georgia_ NA segment_2022	AZDN00129_H4N6_Anas platyrhynchos_Republic_of_Georgia_ NA segment_2022	Asia / Georgia / Ninotsmindis Raioni	Mallard	Giorgi Tomashvili	National Center for Disease Control and Public Health (NCDC)	Ana Papkiauri, Lela Urushadze, Tea Tevdoradze, Ketevan Sidamonidze, Giorgi Tomashvili, Mari Gavashelidze, Levan Ninua, Ivane Daraselia, Sopio Kiknavelidze, Nika Melikishvili, Bin Hu, Kaetlyn Gibson, Martha Dix, Valerie Li, Jeanne Fair, Jennifer Owen, Zurab Javakhishvili	Ilia State University	2022-10-12	2025-08-28	2025-08-28
EPI_ISL_20144714		EPI4637981|AZDN00081_H6N6_Anas platyrhynchos_Republic_of_Georgia_ NA segment_2022	AZDN00081_H6N6_Anas platyrhynchos_Republic_of_Georgia_ NA segment_2022	Asia / Georgia / Ninotsmindis Raioni	Mallard	Giorgi Tomashvili	National Center for Disease Control and Public Health (NCDC)	Ana Papkiauri, Lela Urushadze, Tea Tevdoradze, Ketevan Sidamonidze, Giorgi Tomashvili, Mari Gavashelidze, Levan Ninua, Ivane Daraselia, Sopio Kiknavelidze, Nika Melikishvili, Bin Hu, Kaetlyn Gibson, Martha Dix, Valerie Li, Jeanne Fair, Jennifer Owen, Zurab Javakhishvili	Ilia State University	2022-10-08	2025-08-28	2025-08-28
EPI_ISL_20144713		EPI4637980|AZDN0053__H9/N2N6/Anas_platyrhynchos/Republic_of_Georgia/_NA_segment/2022	AZDN0053__H9/N2N6/Anas_platyrhynchos/Republic_of_Georgia/_NA_segment/2022	Asia / Georgia / Ninotsmindis Raioni	Mallard	Giorgi Tomashvili	National Center for Disease Control and Public Health (NCDC)	Ana Papkiauri, Lela Urushadze, Tea Tevdoradze, Ketevan Sidamonidze, Giorgi Tomashvili, Mari Gavashelidze, Levan Ninua, Ivane Daraselia, Sopio Kiknavelidze, Nika Melikishvili, Bin Hu, Kaetlyn Gibson, Martha Dix, Valerie Li, Jeanne Fair, Jennifer Owen, Zurab Javakhishvili	Ilia State University	2022-10-08	2025-08-28	2025-08-28
EPI_ISL_20144712		EPI4637979|AZDN0023CL_H11H6_N6N1_Anas platyrhynchos_Republic_of_Georgia_ NA segment_2023	AZDN0023CL_H11H6_N6N1_Anas platyrhynchos_Republic_of_Georgia_ NA segment_2023	Asia / Georgia / Ninotsmindis Raioni	Mallard	Giorgi Tomashvili	National Center for Disease Control and Public Health (NCDC)	Ana Papkiauri, Lela Urushadze, Tea Tevdoradze, Ketevan Sidamonidze, Giorgi Tomashvili, Mari Gavashelidze, Levan Ninua, Ivane Daraselia, Sopio Kiknavelidze, Nika Melikishvili, Bin Hu, Kaetlyn Gibson, Martha Dix, Valerie Li, Jeanne Fair, Jennifer Owen, Zurab Javakhishvili	Ilia State University	2023-09-27	2025-08-28	2025-08-28
EPI_ISL_20144711		EPI4637978|AZDN0008CL_H8H6H3_N1N6__Anas platyrhynchos_Republic_of_Georgia_ NA segment_2023	AZDN0008CL_H8H6H3_N1N6__Anas platyrhynchos_Republic_of_Georgia_ NA segment_2023	Asia / Georgia / Ninotsmindis Raioni	Mallard	Giorgi Tomashvili	National Center for Disease Control and Public Health (NCDC)	Ana Papkiauri, Lela Urushadze, Tea Tevdoradze, Ketevan Sidamonidze, Giorgi Tomashvili, Mari Gavashelidze, Levan Ninua, Ivane Daraselia, Sopio Kiknavelidze, Nika Melikishvili, Bin Hu, Kaetlyn Gibson, Martha Dix, Valerie Li, Jeanne Fair, Jennifer Owen, Zurab Javakhishvili	Ilia State University	2023-09-21	2025-08-28	2025-08-28
EPI_ISL_20144710		EPI4637977|AZDN00219_H2N1 _Anas platyrhynchos_Republic_of_Georgia_ NA segment_2022	AZDN00219_H2N1 _Anas platyrhynchos_Republic_of_Georgia_ NA segment_2022	Asia / Georgia / Ninotsmindis Raioni	Mallard	Giorgi Tomashvili	National Center for Disease Control and Public Health (NCDC)	Ana Papkiauri, Lela Urushadze, Tea Tevdoradze, Ketevan Sidamonidze, Giorgi Tomashvili, Mari Gavashelidze, Levan Ninua, Ivane Daraselia, Sopio Kiknavelidze, Nika Melikishvili, Bin Hu, Kaetlyn Gibson, Martha Dix, Valerie Li, Jeanne Fair, Jennifer Owen, Zurab Javakhishvili	Ilia State University	2022-10-15	2025-08-28	2025-08-28
EPI_ISL_20144708	EPI4637963|AZDN00877 _H6N1 _Anas platyrhynchos_Republic_of_Georgia_ HA segment_2023	EPI4637975|AZDN00877 _H6N1 _Anas platyrhynchos_Republic_of_Georgia_ HA segment_2023	AZDN00877 _H6N1 _Anas platyrhynchos_Republic_of_Georgia_ HA segment_2023	Asia / Georgia / Ninotsmindis Raioni	Mallard	Giorgi Tomashvili	National Center for Disease Control and Public Health (NCDC)	Ana Papkiauri, Lela Urushadze, Tea Tevdoradze, Ketevan Sidamonidze, Giorgi Tomashvili, Mari Gavashelidze, Levan Ninua, Ivane Daraselia, Sopio Kiknavelidze, Nika Melikishvili, Bin Hu, Kaetlyn Gibson, Martha Dix, Valerie Li, Jeanne Fair, Jennifer Owen, Zurab Javakhishvili	Ilia State University	2023-09-15	2025-08-28	2025-08-28
EPI_ISL_20144707	EPI4637962|AZDN00295_H6N9_/Anas_platyrhynchos/Republic_of_Georgia/_HA_segment/2022		AZDN00295_H6N9_/Anas_platyrhynchos/Republic_of_Georgia/_HA_segment/2022	Asia / Georgia / Ninotsmindis Raioni	Mallard	Giorgi Tomashvili	National Center for Disease Control and Public Health (NCDC)	Ana Papkiauri, Lela Urushadze, Tea Tevdoradze, Ketevan Sidamonidze, Giorgi Tomashvili, Mari Gavashelidze, Levan Ninua, Ivane Daraselia, Sopio Kiknavelidze, Nika Melikishvili, Bin Hu, Kaetlyn Gibson, Martha Dix, Valerie Li, Jeanne Fair, Jennifer Owen, Zurab Javakhishvili	Ilia State University	2022-10-22	2025-08-28	2025-08-28
EPI_ISL_20144706	EPI4637961|AZDN00135_H6N1_/Anas_platyrhynchos/Republic_of_Georgia/_HA_segment/2022	EPI4637974|AZDN00135_H6N1_/Anas_platyrhynchos/Republic_of_Georgia/_HA_segment/2022	AZDN00135_H6N1_/Anas_platyrhynchos/Republic_of_Georgia/_HA_segment/2022	Asia / Georgia / Ninotsmindis Raioni	Mallard	Giorgi Tomashvili	National Center for Disease Control and Public Health (NCDC)	Ana Papkiauri, Lela Urushadze, Tea Tevdoradze, Ketevan Sidamonidze, Giorgi Tomashvili, Mari Gavashelidze, Levan Ninua, Ivane Daraselia, Sopio Kiknavelidze, Nika Melikishvili, Bin Hu, Kaetlyn Gibson, Martha Dix, Valerie Li, Jeanne Fair, Jennifer Owen, Zurab Javakhishvili	Ilia State University	2022-10-12	2025-08-28	2025-08-28
EPI_ISL_20144705	EPI4637960|AZDN00081_H6N6_/Anas_platyrhynchos/Republic_of_Georgia/_HA_segment/2022		AZDN00081_H6N6_/Anas_platyrhynchos/Republic_of_Georgia/_HA_segment/2022	Asia / Georgia / Ninotsmindis Raioni	Mallard	Giorgi Tomashvili	National Center for Disease Control and Public Health (NCDC)	Ana Papkiauri, Lela Urushadze, Tea Tevdoradze, Ketevan Sidamonidze, Giorgi Tomashvili, Mari Gavashelidze, Levan Ninua, Ivane Daraselia, Sopio Kiknavelidze, Nika Melikishvili, Bin Hu, Kaetlyn Gibson, Martha Dix, Valerie Li, Jeanne Fair, Jennifer Owen, Zurab Javakhishvili	Ilia State University	2022-10-08	2025-08-28	2025-08-28
EPI_ISL_20144704	EPI4637959|AZDN0069CL_H6-_/Anas_platyrhynchos/Republic_of_Georgia/_HA_segment/2022		AZDN0069CL_H6-_/Anas_platyrhynchos/Republic_of_Georgia/_HA_segment/2022	Asia / Georgia / Ninotsmindis Raioni	Mallard	Giorgi Tomashvili	National Center for Disease Control and Public Health (NCDC)	Ana Papkiauri, Lela Urushadze, Tea Tevdoradze, Ketevan Sidamonidze, Giorgi Tomashvili, Mari Gavashelidze, Levan Ninua, Ivane Daraselia, Sopio Kiknavelidze, Nika Melikishvili, Bin Hu, Kaetlyn Gibson, Martha Dix, Valerie Li, Jeanne Fair, Jennifer Owen, Zurab Javakhishvili	Ilia State University	2022-10-08	2025-08-28	2025-08-28
EPI_ISL_20144703	EPI4637958|AZDN0061_H6N1_/Anas_platyrhynchos/Republic_of_Georgia/_HA_segment/2022	EPI4637973|AZDN0061_H6N1_/Anas_platyrhynchos/Republic_of_Georgia/_HA_segment/2022	AZDN0061_H6N1_/Anas_platyrhynchos/Republic_of_Georgia/_HA_segment/2022	Asia / Georgia / Ninotsmindis Raioni	Mallard	Giorgi Tomashvili	National Center for Disease Control and Public Health (NCDC)	Ana Papkiauri, Lela Urushadze, Tea Tevdoradze, Ketevan Sidamonidze, Giorgi Tomashvili, Mari Gavashelidze, Levan Ninua, Ivane Daraselia, Sopio Kiknavelidze, Nika Melikishvili, Bin Hu, Kaetlyn Gibson, Martha Dix, Valerie Li, Jeanne Fair, Jennifer Owen, Zurab Javakhishvili	Ilia State University	2022-10-08	2025-08-28	2025-08-28
EPI_ISL_20144702	EPI4637957|AZDN0060CL_H6N1 _Anas platyrhynchos_Republic_of_Georgia_ HA segment_2023		AZDN0060CL_H6N1 _Anas platyrhynchos_Republic_of_Georgia_ HA segment_2023	Asia / Georgia / Ninotsmindis Raioni	Mallard	Giorgi Tomashvili	National Center for Disease Control and Public Health (NCDC)	Ana Papkiauri, Lela Urushadze, Tea Tevdoradze, Ketevan Sidamonidze, Giorgi Tomashvili, Mari Gavashelidze, Levan Ninua, Ivane Daraselia, Sopio Kiknavelidze, Nika Melikishvili, Bin Hu, Kaetlyn Gibson, Martha Dix, Valerie Li, Jeanne Fair, Jennifer Owen, Zurab Javakhishvili	Ilia State University	2023-10-18	2025-08-28	2025-08-28
EPI_ISL_20144700	EPI4637955|AZDN0024CL_H6N1/Anas_platyrhynchos/Republic_of_Georgia/_HA_segment/2023	EPI4637971|AZDN0024CL_H6N1/Anas_platyrhynchos/Republic_of_Georgia/_HA_segment/2023	AZDN0024_H6N1/Anas_platyrhynchos/Republic_of_Georgia/_HA_segment/2023	Asia / Georgia / Ninotsmindis Raioni	Mallard	Giorgi Tomashvili	National Center for Disease Control and Public Health (NCDC)	Ana Papkiauri, Lela Urushadze, Tea Tevdoradze, Ketevan Sidamonidze, Giorgi Tomashvili, Mari Gavashelidze, Levan Ninua, Ivane Daraselia, Sopio Kiknavelidze, Nika Melikishvili, Bin Hu, Kaetlyn Gibson, Martha Dix, Valerie Li, Jeanne Fair, Jennifer Owen, Zurab Javakhishvili	Ilia State University	2023-09-27	2025-08-28	2025-08-28
EPI_ISL_20144699	EPI4637954|AZDN0023CL_H6 H11 N6N1_Anas platyrhynchos_Republic_of_Georgia_ HA segment_2023	EPI4637970|AZDN0023CL_H6 H11 N6N1_Anas platyrhynchos_Republic_of_Georgia_ HA segment_2023	AZDN0023_H6 H11 N6N1_Anas platyrhynchos_Republic_of_Georgia_ HA segment_2023	Asia / Georgia / Ninotsmindis Raioni	Mallard	Giorgi Tomashvili	National Center for Disease Control and Public Health (NCDC)	Ana Papkiauri, Lela Urushadze, Tea Tevdoradze, Ketevan Sidamonidze, Giorgi Tomashvili, Mari Gavashelidze, Levan Ninua, Ivane Daraselia, Sopio Kiknavelidze, Nika Melikishvili, Bin Hu, Kaetlyn Gibson, Martha Dix, Valerie Li, Jeanne Fair, Jennifer Owen, Zurab Javakhishvili	Ilia State University	2023-09-27	2025-08-28	2025-08-28
EPI_ISL_20144698	EPI4637953|AZDN0021_H6N1__Anas platyrhynchos_Republic_of_Georgia_ HA segment_2022	EPI4637969|AZDN0021_H6N1__Anas platyrhynchos_Republic_of_Georgia_ HA segment_2022	AZDN0021_H6N1__Anas platyrhynchos_Republic_of_Georgia_ HA segment_2022	Asia / Georgia / Ninotsmindis Raioni	Mallard	Giorgi Tomashvili	National Center for Disease Control and Public Health (NCDC)		Ilia State University	2022-10-08	2025-08-28	2025-08-28
EPI_ISL_20144696	EPI4637951|AZDN0008CL_H6H8H3_N1N6mix__Anas platyrhynchos_Republic_of_Georgia_ HA segment_2023	EPI4637967|AZDN0008CL_H6H8H3_N1N6mix__Anas platyrhynchos_Republic_of_Georgia_ HA segment_2023	AZDN0008CL_H6H8H3_N1N6mix__Anas platyrhynchos_Republic_of_Georgia_ HA segment_2023	Asia / Georgia / Ninotsmindis Raioni	Mallard	Giorgi Tomashvili	National Center for Disease Control and Public Health (NCDC)	Ana Papkiauri, Lela Urushadze, Tea Tevdoradze, Ketevan Sidamonidze, Giorgi Tomashvili, Mari Gavashelidze, Levan Ninua, Ivane Daraselia, Sopio Kiknavelidze, Nika Melikishvili, Bin Hu, Kaetlyn Gibson, Martha Dix, Valerie Li, Jeanne Fair, Jennifer Owen, Zurab Javakhishvili	Ilia State University	2025-08-21	2025-08-28	2025-08-28
EPI_ISL_20144695	EPI4637950|AZDN006CL_ H6,H11_N9 HA6 _Anas platyrhynchos_Republic_of_Georgia_ HA segment_2023		AZDN006CL_ H6,H11_N9 HA6 _Anas platyrhynchos_Republic_of_Georgia_ HA segment_2023	Asia / Georgia / Ninotsmindis Raioni	Mallard	Giorgi Tomashvili	National Center for Disease Control and Public Health (NCDC)	Ana Papkiauri, Lela Urushadze, Tea Tevdoradze, Ketevan Sidamonidze, Giorgi Tomashvili, Mari Gavashelidze, Levan Ninua, Ivane Daraselia, Sopio Kiknavelidze, Nika Melikishvili, Bin Hu, Kaetlyn Gibson, Martha Dix, Valerie Li, Jeanne Fair, Jennifer Owen, Zurab Javakhishvili	Ilia State University	2023-09-21	2025-08-28	2025-08-28
EPI_ISL_20144693	EPI4637948|AZDN0001_H6-H9_N1 N2_ _Anas platyrhynchos_Republic_of_Georgia_ HA segment_2022	EPI4637965|AZDN0001_H6-H9_N1 N2_ _Anas platyrhynchos_Republic_of_Georgia_ HA segment_2022	AZDN0001_H6-H9_N1 N2_ _Anas platyrhynchos_Republic_of_Georgia_ HA segment_2022	Asia / Georgia / Ninotsmindis Raioni	Mallard	Giorgi Tomashvili	National Center for Disease Control and Public Health (NCDC)	Ana Papkiauri, Lela Urushadze, Tea Tevdoradze, Ketevan Sidamonidze, Giorgi Tomashvili, Mari Gavashelidze, Levan Ninua, Ivane Daraselia, Sopio Kiknavelidze, Nika Melikishvili, Bin Hu, Kaetlyn Gibson, Martha Dix, Valerie Li, Jeanne Fair, Jennifer Owen, Zurab Javakhishvili	Ilia State University	2022-10-08	2025-08-28	2025-08-28
EPI_ISL_20144709	EPI4637964|AZDN00895 _H6N1_Anas platyrhynchos_Republic_of_Georgia_ HA segment_2023	EPI4637976|AZDN00895 _H6N1_Anas platyrhynchos_Republic_of_Georgia_ HA segment_2023	AZDN00895 _H6N1_Anas platyrhynchos_Republic_of_Georgia_ HA segment_2023	Asia / Georgia / Ninotsmindis Raioni	Anas platyrhynchos var. domesticus	Giorgi Tomashvili	National Center for Disease Control and Public Health (NCDC)	Ana Papkiauri, Lela Urushadze, Tea Tevdoradze, Ketevan Sidamonidze, Giorgi Tomashvili, Mari Gavashelidze, Levan Ninua, Ivane Daraselia, Sopio Kiknavelidze, Nika Melikishvili, Bin Hu, Kaetlyn Gibson, Martha Dix, Valerie Li, Jeanne Fair, Jennifer Owen, Zurab Javakhishvili	Ilia State University	2023-09-15	2025-08-28	2025-08-28
EPI_ISL_20144697	EPI4637952|AZDN0015CL_H6 N1 _Anas platyrhynchos_Republic_of_Georgia_ HA segment_2023	EPI4637968|AZDN0015CL_H6 N1 _Anas platyrhynchos_Republic_of_Georgia_ HA segment_2023	AZDN0015CL_H6 N1 _Anas platyrhynchos_Republic_of_Georgia_ HA segment_2023	Asia / Georgia / Ninotsmindis Raioni	Anas platyrhynchos var. domesticus	Giorgi Tomashvili	National Center for Disease Control and Public Health (NCDC)	Ana Papkiauri, Lela Urushadze, Tea Tevdoradze, Ketevan Sidamonidze, Giorgi Tomashvili, Mari Gavashelidze, Levan Ninua, Ivane Daraselia, Sopio Kiknavelidze, Nika Melikishvili, Bin Hu, Kaetlyn Gibson, Martha Dix, Valerie Li, Jeanne Fair, Jennifer Owen, Zurab Javakhishvili	Ilia State University	2023-09-27	2025-08-28	2025-08-28
EPI_ISL_20144694	EPI4637949|AZDN003CL_H6N1 _Anas platyrhynchos_Republic_of_Georgia_ HA segment_2023	EPI4637966|AZDN003CL_H6N1 _Anas platyrhynchos_Republic_of_Georgia_ HA segment_2023	AZDN003CL_H6N1 _Anas platyrhynchos_Republic_of_Georgia_ HA segment_2023	Asia / Georgia / Ninotsmindis Raioni	Anas platyrhynchos var. domesticus	Giorgi Tomashvili	National Center for Disease Control and Public Health (NCDC)	Ana Papkiauri, Lela Urushadze, Tea Tevdoradze, Ketevan Sidamonidze, Giorgi Tomashvili, Mari Gavashelidze, Levan Ninua, Ivane Daraselia, Sopio Kiknavelidze, Nika Melikishvili, Bin Hu, Kaetlyn Gibson, Martha Dix, Valerie Li, Jeanne Fair, Jennifer Owen, Zurab Javakhishvili	Ilia State University	2023-09-21	2025-08-28	2025-08-28

## Sheet: PCR_Pos_samples
Sample ID	Collection Year	Species Eng	Species Lat	Age	Sex	Health	Location	Country	Latitude	Longitude	Sample material	Influenza test result	MA Ct Value	H5 Status	H7 Status
AZDN-00001	2022	Mallard	Anas platyrhynchos	J	M	H	Madatapa lake	Georgia	41.1778	43.7781	CL	Pos	25	Neg	Neg		Samples selected for phylogenetic analysis
AZDN-00005	2022	Mallard	Anas platyrhynchos	J	M	H	Madatapa lake	Georgia	41.1778	43.7785	CL	Pos	37	Neg	Neg
AZDN-00013	2022	Mallard	Anas platyrhynchos	J	M	H	Madatapa lake	Georgia	41.1778	43.7793	CL	Pos	37	Neg	Neg
AZDN-00017	2022	Mallard	Anas platyrhynchos	J	M	H	Madatapa lake	Georgia	41.1778	43.7797	CL	Pos	29	Neg	Neg		Most sequenced samples met the criteria and were included in the clustering analyses.
AZDN-00021	2022	Mallard	Anas platyrhynchos	J	F	H	Madatapa lake	Georgia	41.1778	43.7801	CL	Pos	29	Neg	Neg
AZDN-00025	2022	Mallard	Anas platyrhynchos	J	F	H	Madatapa lake	Georgia	41.1778	43.7805	CL	Pos	32	Neg	Neg
AZDN-00029	2022	Mallard	Anas platyrhynchos	J	F	H	Madatapa lake	Georgia	41.1778	43.7809	CL	Pos	34	Neg	Neg
AZDN-00033	2022	Mallard	Anas platyrhynchos	J	F	H	Madatapa lake	Georgia	41.1778	43.7813	CL	Pos	23	Neg	Neg
AZDN-00037	2022	Mallard	Anas platyrhynchos	J	F	H	Madatapa lake	Georgia	41.1778	43.7817	CL	Pos	30	Neg	Neg
AZDN-00041	2022	Mallard	Anas platyrhynchos	J	F	H	Madatapa lake	Georgia	41.1778	43.7821	CL	Pos	36	Neg	Neg
AZDN-00045	2022	Mallard	Anas platyrhynchos	A	F	H	Madatapa lake	Georgia	41.1778	43.7825	CL	Pos	32	Neg	Neg
AZDN-00049	2022	Mallard	Anas platyrhynchos	J	M	H	Madatapa lake	Georgia	41.1778	43.7829	CL	Pos	32	Neg	Neg
AZDN-00053	2022	Mallard	Anas platyrhynchos	J	M	H	Madatapa lake	Georgia	41.1778	43.7833	CL	Pos	29	Neg	Neg
AZDN-00057	2022	Mallard	Anas platyrhynchos	J	M	H	Madatapa lake	Georgia	41.1778	43.7837	CL	Pos	35	Neg	Neg
AZDN-00061	2022	Mallard	Anas platyrhynchos	J	M	H	Madatapa lake	Georgia	41.1778	43.7841	CL	Pos	23	Neg	Neg
AZDN-00065	2022	Mallard	Anas platyrhynchos	J	M	H	Madatapa lake	Georgia	41.1778	43.7845	CL	Pos	29	Neg	Neg
AZDN-00069	2022	Mallard	Anas platyrhynchos	J	M	H	Madatapa lake	Georgia	41.1778	43.7849	CL	Pos	31	Neg	Neg
AZDN-00073	2022	Mallard	Anas platyrhynchos	J	M	H	Madatapa lake	Georgia	41.1778	43.7853	CL	Pos	37	Neg	Neg
AZDN-00081	2022	Mallard	Anas platyrhynchos	J	M	H	Madatapa lake	Georgia	41.1778	43.7861	CL	Pos	24	Neg	Neg
AZDN-00083	2022	Mallard	Anas platyrhynchos	J	M	H	Madatapa lake	Georgia	41.1778	43.7863	CL	Pos	28	Neg	Neg
AZDN-00085	2022	Mallard	Anas platyrhynchos	J	M	H	Madatapa lake	Georgia	41.1778	43.7865	CL	Pos	30	Neg	Neg
AZDN-00089	2022	Mallard	Anas platyrhynchos	J	M	H	Madatapa lake	Georgia	41.1778	43.7869	CL	Pos	36	Neg	Neg
AZDN-00097	2022	Mallard	Anas platyrhynchos	J	M	H	Madatapa lake	Georgia	41.1778	43.7877	CL	Pos	38	Neg	Neg
AZDN-00101	2022	Mallard	Anas platyrhynchos	J	F	H	Madatapa lake	Georgia	41.1778	43.7881	CL	Pos	36	Neg	Neg
AZDN-00109	2022	Mallard	Anas platyrhynchos	J	F	H	Madatapa lake	Georgia	41.1778	43.7884	CL	Pos	36	Neg	Neg
AZDN-00113	2022	Mallard	Anas platyrhynchos	J	F	H	Madatapa lake	Georgia	41.1778	43.7884	CL	Pos	36	Neg	Neg
AZDN-00121	2022	Mallard	Anas platyrhynchos	A	M	H	Madatapa lake	Georgia	41.1778	43.7884	CL	Pos	37	Neg	Neg
AZDN-00125	2022	Mallard	Anas platyrhynchos	J	M	H	Madatapa lake	Georgia	41.1778	43.7884	CL	Pos	36	Neg	Neg
AZDN-00129	2022	Mallard	Anas platyrhynchos	J	M	H	Madatapa lake	Georgia	41.1778	43.7884	CL	Pos	29	Neg	Neg
AZDN-00131	2022	Mallard	Anas platyrhynchos	J	M	H	Madatapa lake	Georgia	41.1778	43.7884	CL	Pos	31	Neg	Neg
AZDN-00133	2022	Mallard	Anas platyrhynchos	J	M	H	Madatapa lake	Georgia	41.1778	43.7884	CL	Pos	30	Neg	Neg
AZDN-00135	2022	Mallard	Anas platyrhynchos	J	M	H	Madatapa lake	Georgia	41.1778	43.7884	CL	Pos	31	Neg	Neg
AZDN-00141	2022	Mallard	Anas platyrhynchos	J	M	H	Madatapa lake	Georgia	41.1778	43.7884	CL	Pos	38	Neg	Neg
AZDN-00149	2022	Mallard	Anas platyrhynchos	J	M	H	Madatapa lake	Georgia	41.1778	43.7884	CL	Pos	31	Neg	Neg
AZDN-00161	2022	Mallard	Anas platyrhynchos	J	M	H	Madatapa lake	Georgia	41.1778	43.7884	CL	Pos	28	Neg	Neg
AZDN-00169	2022	Mallard	Anas platyrhynchos	J	M	H	Madatapa lake	Georgia	41.1778	43.7884	CL	Pos	28	Neg	Neg
AZDN-00177	2022	Mallard	Anas platyrhynchos	J	F	H	Madatapa lake	Georgia	41.1778	43.7884	CL	Pos	33	Neg	Neg
AZDN-00181	2022	Mallard	Anas platyrhynchos	J	F	H	Madatapa lake	Georgia	41.1778	43.7884	CL	Pos	37	Neg	Neg
AZDN-00189	2022	Mallard	Anas platyrhynchos	J	F	H	Madatapa lake	Georgia	41.1778	43.7885	CL	Pos	37	Neg	Neg
AZDN-00193	2022	Mallard	Anas platyrhynchos	J	F	H	Madatapa lake	Georgia	41.1778	43.7889	CL	Pos	32	Neg	Neg
AZDN-00197	2022	Mallard	Anas platyrhynchos	J	F	H	Madatapa lake	Georgia	41.1778	43.7893	CL	Pos	36	Neg	Neg
AZDN-00203	2022	Mallard	Anas platyrhynchos	J	F	H	Madatapa lake	Georgia	41.1778	43.7899	CL	Pos	38	Neg	Neg
AZDN-00219	2022	Mallard	Anas platyrhynchos	J	M	H	Madatapa lake	Georgia	41.1778	43.7915	CL	Pos	27	Neg	Neg
AZDN-00223	2022	Mallard	Anas platyrhynchos	J	M	H	Madatapa lake	Georgia	41.1778	43.7919	CL	Pos	38	Neg	Neg
AZDN-00231	2022	Mallard	Anas platyrhynchos	J	M	H	Madatapa lake	Georgia	41.1778	43.7926	CL	Pos	34	Neg	Neg
AZDN-00235	2022	Mallard	Anas platyrhynchos	A	M	H	Madatapa lake	Georgia	41.1778	43.7926	CL	Pos	38	Neg	Neg
AZDN-00239	2022	Mallard	Anas platyrhynchos	A	M	H	Madatapa lake	Georgia	41.1778	43.7926	CL	Pos	36	Neg	Neg
AZDN-00251	2022	Mallard	Anas platyrhynchos	A	M	H	Madatapa lake	Georgia	41.1778	43.7926	CL	Pos	34	Neg	Neg
AZDN-00271	2022	Mallard	Anas platyrhynchos	J	M	H	Madatapa lake	Georgia	41.1778	43.7926	CL	Pos	31	Neg	Neg
AZDN-00283	2022	Mallard	Anas platyrhynchos	J	M	H	Madatapa lake	Georgia	41.1778	43.7926	CL	Pos	34	Neg	Neg
AZDN-00287	2022	Mallard	Anas platyrhynchos	J	M	H	Madatapa lake	Georgia	41.1778	43.7926	CL	Pos	28	Neg	Neg
AZDN-00291	2022	Mallard	Anas platyrhynchos	A	M	H	Madatapa lake	Georgia	41.1778	43.7927	CL	Pos	33	Neg	Neg
AZDN-00295	2022	Mallard	Anas platyrhynchos	J	M	H	Madatapa lake	Georgia	41.1778	43.7931	CL	Pos	28	Neg	Neg
AZDN-00299	2022	Mallard	Anas platyrhynchos	J	M	H	Madatapa lake	Georgia	41.1778	43.7935	CL	Pos	31	Neg	Neg
AZDN-00303	2022	Mallard	Anas platyrhynchos	J	M	H	Madatapa lake	Georgia	41.1778	43.7939	CL	Pos	36	Neg	Neg
AZDN-00311	2022	Mallard	Anas platyrhynchos	J	M	H	Madatapa lake	Georgia	41.1778	43.7947	CL	Pos	30	Neg	Neg
AZDN-00319	2022	Mallard	Anas platyrhynchos	J	M	H	Madatapa lake	Georgia	41.1778	43.7955	CL	Pos	37	Neg	Neg
AZDN-00323	2022	Mallard	Anas platyrhynchos	J	M	H	Madatapa lake	Georgia	41.1778	43.7959	CL	Pos	32	Neg	Neg
AZDN-00327	2022	Mallard	Anas platyrhynchos	J	M	H	Madatapa lake	Georgia	41.1778	43.7963	CL	Pos	33	Neg	Neg
AZDN-00331	2022	Mallard	Anas platyrhynchos	J	M	H	Madatapa lake	Georgia	41.1778	43.7967	CL	Pos	31	Neg	Neg
AZDN-00339	2022	Mallard	Anas platyrhynchos	A	M	H	Madatapa lake	Georgia	41.1778	43.797	CL	Pos	32	Neg	Neg
AZDN-00343	2022	Mallard	Anas platyrhynchos	J	M	H	Madatapa lake	Georgia	41.1778	43.797	CL	Pos	28	Neg	Neg
AZDN-00347	2022	Mallard	Anas platyrhynchos	J	M	H	Madatapa lake	Georgia	41.1778	43.797	CL	Pos	35	Neg	Neg
AZDN-00351	2022	Mallard	Anas platyrhynchos	A	M	H	Madatapa lake	Georgia	41.1778	43.797	CL	Pos	37	Neg	Neg
AZDN-00355	2022	Mallard	Anas platyrhynchos	J	M	H	Madatapa lake	Georgia	41.1778	43.797	CL	Pos	24	Neg	Neg
AZDN-00356	2022	Mallard	Anas platyrhynchos	J	M	H	Madatapa lake	Georgia	41.1778	43.797	T	Pos	32	Neg	Neg
AZDN-00359	2022	Mallard	Anas platyrhynchos	J	M	H	Madatapa lake	Georgia	41.1778	43.797	CL	Pos	33	Neg	Neg
AZDN-00363	2022	Mallard	Anas platyrhynchos	J	M	H	Madatapa lake	Georgia	41.1778	43.797	CL	Pos	32	Neg	Neg
AZDN-00367	2022	Mallard	Anas platyrhynchos	J	M	H	Madatapa lake	Georgia	41.1778	43.797	CL	Pos	33	Neg	Neg
AZDN-00371	2022	Mallard	Anas platyrhynchos	J	M	H	Madatapa lake	Georgia	41.1778	43.797	CL	Pos	32	Neg	Neg
AZDN-00376	2022	Mallard	Anas platyrhynchos	J	F	H	Madatapa lake	Georgia	41.1778	43.797	CL	Pos	32	Neg	Neg
AZDN-00380	2022	Mallard	Anas platyrhynchos	J	F	H	Madatapa lake	Georgia	41.1778	43.797	CL	Pos	29	Neg	Neg
AZDN-00388	2022	Mallard	Anas platyrhynchos	J	F	H	Madatapa lake	Georgia	41.1778	43.797	CL	Pos	35	Neg	Neg
AZDN-00392	2022	Mallard	Anas platyrhynchos	J	F	H	Madatapa lake	Georgia	41.1778	43.797	CL	Pos	37	Neg	Neg
AZDN-00400	2022	Mallard	Anas platyrhynchos	J	F	H	Madatapa lake	Georgia	41.1778	43.797	CL	Pos	31	Neg	Neg
AZDN-00877	2023	Mallard	Anas platyrhynchos	Juv	F	H	Madatapa lake	Georgia	41.1778	43.797	CL	Pos	23	Neg	Neg
AZDN-00879	2023	Mallard	Anas platyrhynchos	Juv	M	H	Madatapa lake	Georgia	41.1778	43.797	CL	Pos	33	Neg	Neg
AZDN-00883	2023	Mallard	Anas platyrhynchos	Juv	M	H	Madatapa lake	Georgia	41.1778	43.797	CL	Pos	28	Neg	Neg
AZDN-00885	2023	Mallard	Anas platyrhynchos	Juv	F	H	Madatapa lake	Georgia	41.1778	43.797	CL	Pos	25	Neg	Neg
AZDN-00889	2023	Sentinel Duck	Anas platyrhynchos domesticus	Juv	F	H	Madatapa lake	Georgia	41.1778	43.797	CL	Pos	31	Neg	Neg
AZDN-00891	2023	Sentinel Duck	Anas platyrhynchos domesticus	Juv	F	H	Madatapa lake	Georgia	41.1778	43.797	CL	Pos	36	Neg	Neg
AZDN-00895	2023	Sentinel Duck	Anas platyrhynchos domesticus	Juv	F	H	Madatapa lake	Georgia	41.1778	43.797	Cl	Pos	25	Neg	Neg
AZDNGe003CL	2023	Sentinel Duck	Anas platyrhynchos domesticus	Juv	F	H	Madatapa lake	Georgia	41.1778	43.797	CL	Pos	28	Neg	Neg
AZDNGe005CL	2023	Sentinel Duck	Anas platyrhynchos domesticus	Juv	F	H	Madatapa lake	Georgia	41.1778	43.797	CL	Pos	29	Neg	Neg
AZDNGe006CL	2023	Mallard	Anas platyrhynchos	Juv	M	H	Madatapa lake	Georgia	41.1778	43.797	CL	Pos		Neg	Neg
AZDNGe007CL	2023	Mallard	Anas platyrhynchos	Ad	F	H	Madatapa lake	Georgia	41.1778	43.797	CL	Pos	32	Neg	Neg
AZDNGe008CL	2023	Mallard	Anas platyrhynchos	Juv	M	H	Madatapa lake	Georgia	41.1778	43.797	CL	Pos	24	Neg	Neg
AZDNGe009OR	2023	Mallard	Anas platyrhynchos	Juv	F	H	Madatapa lake	Georgia	41.1778	43.797	OR	Pos	30	Neg	Neg
AZDNGe0o10CL	2023	Mallard	Anas platyrhynchos	Juv	F	H	Madatapa lake	Georgia	41.1778	43.797	CL	Pos	31	Neg	Neg
AZDNGe0o15CL	2023	Sentinel Duck	Anas platyrhynchos domesticus	Juv	F	H	Madatapa lake	Georgia	41.1778	43.797	CL	Pos	31	Neg	Neg
AZDNGe0o18CL	2023	Mallard	Anas platyrhynchos	Juv	F	H	Madatapa lake	Georgia	41.1778	43.797	CL	Pos	34	Neg	Neg
AZDNGe0019CL	2023	Mallard	Anas platyrhynchos	Juv	M	H	Madatapa lake	Georgia	41.1778	43.797	CL	Pos	32	Neg	Neg
AZDNGe0020CL	2023	Mallard	Anas platyrhynchos	Juv	F	H	Madatapa lake	Georgia	41.1778	43.797	CL	Pos	34	Neg	Neg
AZDNGe0021CL	2023	Mallard	Anas platyrhynchos	Juv	F	H	Madatapa lake	Georgia	41.1778	43.797	CL	Pos	36	Neg	Neg
AZDNGe0022CL	2023	Mallard	Anas platyrhynchos	Juv	M	H	Madatapa lake	Georgia	41.1778	43.797	CL	Pos	32	Neg	Neg
AZDNGe0023CL	2023	Mallard	Anas platyrhynchos	Juv	M	H	Madatapa lake	Georgia	41.1778	43.797	CL	Pos	29	Neg	Neg
AZDNGe0024CL	2023	Mallard	Anas platyrhynchos	Juv	M	H	Madatapa lake	Georgia	41.1778	43.797	CL	Pos	27	Neg	Neg
AZDNGe0029CL	2023	Sentinel Duck	Anas platyrhynchos domesticus	Juv	F	H	Madatapa lake	Georgia	41.1778	43.797	CL	Pos	29	Neg	Neg
AZDNGe0035CL	2023	Mallard	Anas platyrhynchos	Juv	M	H	Madatapa lake	Georgia	41.1778	43.797	CL	Pos	38	Neg	Neg
AZDNGe0037CL	2023	Mallard	Anas platyrhynchos	Ad	M	H	Madatapa lake	Georgia	41.1778	43.797	CL	Pos	32	Neg	Neg
AZDNGe0040CL	2023	Mallard	Anas platyrhynchos	Ad	F	H	Madatapa lake	Georgia	41.1778	43.797	CL	Pos	22	Neg	Neg
AZDNGe0041CL	2023	Mallard	Anas platyrhynchos	Ad	F	H	Madatapa lake	Georgia	41.1778	43.797	CL	Pos	34	Neg	Neg
AZDNGe0044CL	2023	Mallard	Anas platyrhynchos	Ad	F	H	Madatapa lake	Georgia	41.1778	43.797	CL	Pos	34	Neg	Neg
AZDNGe0045CL	2023	Mallard	Anas platyrhynchos	Juv	F	H	Madatapa lake	Georgia	41.1778	43.797	CL	Pos	35	Neg	Neg
AZDNGe0047CL	2023	Mallard	Anas platyrhynchos	Ad	F	H	Madatapa lake	Georgia	41.1778	43.797	CL	Pos	36	Neg	Neg
AZDNGe0048CL	2023	Mallard	Anas platyrhynchos	Ad	F	H	Madatapa lake	Georgia	41.1778	43.797	CL	Pos	32	Neg	Neg
AZDNGe0049CL	2023	Mallard	Anas platyrhynchos	Juv	F	H	Madatapa lake	Georgia	41.1778	43.797	CL	Pos	36	Neg	Neg
AZDNGe0050CL	2023	Mallard	Anas platyrhynchos	Juv	F	H	Madatapa lake	Georgia	41.1778	43.797	CL	Pos	30	Neg	Neg
AZDNGe0053CL	2023	Sentinel Duck	Anas platyrhynchos domesticus	Juv	F	H	Madatapa lake	Georgia	41.1778	43.797	CL	Pos	34	Neg	Neg
AZDNGe0054CL	2023	Sentinel Duck	Anas platyrhynchos domesticus	Juv	F	H	Madatapa lake	Georgia	41.1778	43.797	CL	Pos	35	Neg	Neg
AZDNGe0055CL	2023	Sentinel Duck	Anas platyrhynchos domesticus	Juv	F	H	Madatapa lake	Georgia	41.1778	43.797	CL	Pos	36	Neg	Neg
AZDNGe0059CL	2023	Mallard	Anas platyrhynchos	Juv	F	H	Madatapa lake	Georgia	41.1778	43.797	CL	Pos	30	Neg	Neg
AZDNGe0060CL	2023	Mallard	Anas platyrhynchos	Juv	M	H	Madatapa lake	Georgia	41.1778	43.797	CL	Pos	30	Neg	Neg
AZDNGe0062OR	2023	Sentinel Duck	Anas platyrhynchos domesticus	Juv	F	H	Madatapa lake	Georgia	41.1778	43.797	CL	Pos	33	Neg	Neg
AZDNGe0064CL	2023	Sentinel Duck	Anas platyrhynchos domesticus	Juv	F	H	Madatapa lake	Georgia	41.1778	43.797	CL	Pos	22	Neg	Neg
AZDNGe0065CL	2023	Sentinel Duck	Anas platyrhynchos domesticus	Juv	F	H	Madatapa lake	Georgia	41.1778	43.797	CL	Pos	30	Neg	Neg
AZDNGe0068CL	2023	Sentinel Duck	Anas platyrhynchos domesticus	Juv	F	H	Madatapa lake	Georgia	41.1778	43.797	CL	Pos	36	Neg	Neg
AZDNGe0071CL	2023	Mallard	Anas platyrhynchos	Juv	M	H	Madatapa lake	Georgia	41.1778	43.797	CL	Pos	37	Neg	Neg
AZDNGe0072CL	2023	Mallard	Anas platyrhynchos	Juv	M	H	Madatapa lake	Georgia	41.1778	43.797	CL	Pos	28	Neg	Neg
AZDNGe0073CL	2023	Mallard	Anas platyrhynchos	Juv	M	H	Madatapa lake	Georgia	41.1778	43.797	CL	Pos	25	Neg	Neg
AZDNGe0075CL	2023	Mallard	Anas platyrhynchos	Juv	F	H	Madatapa lake	Georgia	41.1778	43.797	CL	Pos	31/32	Neg	Neg
AZDNGe0080CL	2023	Sentinel Duck	Anas platyrhynchos domesticus	Juv	F	H	Madatapa lake	Georgia	41.1778	43.797	CL	Pos	30	Neg	Neg
AZDNGe0081CL	2023	Sentinel Duck	Anas platyrhynchos domesticus	Juv	F	H	Madatapa lake	Georgia	41.1778	43.797	CL	Pos	30	Neg	Neg
AZDNGe0086CL	2023	Mallard	Anas platyrhynchos	Juv	F	H	Madatapa lake	Georgia	41.1778	43.797	CL	Pos	24	Neg	Neg
AZDNGe0087CL	2023	Mallard	Anas platyrhynchos	Juv	M	H	Madatapa lake	Georgia	41.1778	43.797	CL	Pos	31	Neg	Neg
AZDNGe0094CL	2023	Sentinel Duck	Anas platyrhynchos domesticus	Juv	F	H	Madatapa lake	Georgia	41.1778	43.797	CL	Pos	34	Neg	Neg
AZDNGe0098CL	2023	Mallard	Anas platyrhynchos	Juv	F	H	Madatapa lake	Georgia	41.1778	43.797	CL	Pos	36	Neg	Neg
AZDNGe0099CL	2023	Mallard	Anas platyrhynchos	Juv	F	H	Madatapa lake	Georgia	41.1778	43.797	CL	Pos	35	Neg	Neg
